# Supplementary material for: Inhibition of cannabinoid receptor type 1 sensitizes triple-negative breast cancer cells to ferroptosis via regulating fatty acid metabolism
Source: Cell Death Dis. 2022 Sep 21;13(9):808. doi: 10.1038/s41419-022-05242-5 (PMC9492666; doi:10.1038/s41419-022-05242-5)
Supplement: Supplementary file 3 — Supplementary table 1 [file 41419_2022_5242_MOESM3_ESM.xlsx]

## Sheet: S1
MDA-MB-231
Number	Compound name	Relavite cell viability
		DMSO	erastin	RSL3
		1	0.724857	0.635901
		Cpd.	eratin+Cpd.	RSL3+Cpd.
1	GW 9662	1.02577	0.706394	0.7048
2	RPI1	0.815376	0.696151	0.583104
3	GW 4064	0.968462	0.762377	0.699279
4	LXR623	0.816351	0.508787	0.577548
5	Latanoprost	0.880319	0.663395	0.597224
6	Clofibrate	0.899783	0.653091	0.618916
7	Dexibuprofen	0.905008	0.642133	0.605681
8	Indometacin	0.841743	0.638738	0.610246
9	Clofibric acid	0.825041	0.591749	0.603487
10	Fluticasone propionate	0.813021	0.545414	0.566154
11	Seratrodast	0.809285	0.567271	0.577902
12	Pioglitazone	0.842826	0.551429	0.628824
13	Rosiglitazone	0.969491	0.696865	0.646305
14	Finasteride	0.934326	0.646064	0.645173
15	Zileuton	0.90628	0.594727	0.633212
16	Cyclandelate	0.824824	0.606042	0.638378
17	Daidzein	0.863427	0.618787	0.60791
18	Naringin	0.891716	0.632426	0.658372
19	Trimetazidine dihydrochloride	0.823335	0.550298	0.606707
20	Repaglinide	0.937926	0.565604	0.655612
21	Fenofibrate	0.954683	0.645766	0.605539
22	Lithocholic acid	0.990227	0.687872	0.649384
23	Aminopar	0.911153	0.663692	0.662052
24	Lovastatin	0.656551	0.56882	0.490532
25	Ciprofibrate	0.93706	0.628435	0.706321
26	Tanshinone I	0.51026	0.396107	0.304716
27	Polydatin	0.870926	0.600682	0.608335
28	Biochanin A	0.729101	0.55941	0.437629
29	Mesalamine	0.913887	0.58484	0.591632
30	Triflusal	0.981592	0.64797	0.492089
31	Simvastatin	0.952924	0.639751	0.523796
32	Niflumic acid	0.89039	0.598836	0.529529
33	Ketoconazole	0.896941	0.601576	0.48756
34	Mevastatin	0.547888	0.434104	0.369297
35	Orlistat	0.80915	0.519746	0.167344
36	Pravastatin sodium	0.964489	1.04709	0.60596
37	Cholesterol	1.01468	0.953098	0.610874
38	Disodium monofluorophosphate	0.946238	1.07236	0.591666
39	Metformin hydrochloride	0.94978	1.03152	0.604684
40	Adenosine 5'-monophosphate monohydrate	1.02616	1.06962	0.622105
41	Magnolol	0.967679	1.01959	0.667603
42	Hyodeoxycholic acid	1.01879	0.880927	0.611001
43	Sophocarpine	0.906451	0.856167	0.502138
44	Caffeic Acid	0.874162	0.979133	0.426457
45	Sodium Danshensu	0.817753	0.968477	0.545275
46	Antrapurol	0.808245	0.902623	0.537362
47	Bezafibrate	0.822826	0.9374	0.517516
48	L(-)-Carnitine	0.876268	0.910025	0.523068
49	Quinacrine dihydrochloride	0.305852	0.299407	0.282752
50	Levamisole hydrochloride	0.887116	0.778763	0.529641
51	Meclofenoxate hydrochloride	0.932933	0.810031	0.573863
52	Fenofibric acid	0.84181	0.914619	0.535001
53	Gemfibrozil	0.782592	0.940974	0.523004
54	Diethylcarbamazine citrate	0.855816	0.90709	0.580499
55	Pyrazinamide	0.841363	0.947674	0.557527
56	Phenformin hydrochloride	0.868005	0.998851	0.543488
57	AICAR (Acadesine)	0.891647	0.973199	0.584455
58	Resveratrol	0.754834	0.852785	0.508455
59	Nateglinide	0.868643	0.733584	0.48695
60	Rosuvastatin	0.871227	0.780933	0.527152
61	Montelukast	0.85738	0.828728	0.483824
62	Adenosine 5'-monophosphate	0.809616	0.716291	0.485036
63	Glipizide	0.817019	0.842895	0.484334
64	Torcetrapib	0.781029	0.823304	0.458044
65	Rosiglitazone maleate	0.859837	0.96452	0.516049
66	Melatonine	0.783039	0.692872	0.465127
67	HTH-01-015	0.489981	0.420522	0.287282
68	Dutasteride	0.777455	0.596197	0.426648
69	SR9243	0.862038	0.776594	0.474762
70	Pirinixic Acid	0.880161	0.740348	0.495501
71	Anacetrapib	0.877257	0.638568	0.496777
72	SW033291	0.806426	0.714632	0.513113
73	ZLN005	0.612469	0.294684	0.399017
74	Adjudin	0.757354	0.71074	0.450322
75	Bavachinin	0.877162	0.359262	0.463021
76	JZL195	0.781858	0.311658	0.47272
77	Ginsenoside Rd	0.89589	0.316508	0.478336
78	Betulin	0.907217	0.320401	0.452747
79	Atorvastatin Calcium	0.568917	0.336864	0.385489
80	Clinofibrate	0.846053	0.325442	0.451598
81	GKT137831	0.97391	1.22899	0.579165
82	Astaxanthin	1.13381	1.56332	0.688851
83	Abietic Acid	1.07011	1.04021	0.698521
84	Ginsenoside Rh1	1.03379	0.662617	0.678544
85	Ginkgolide C	1.08025	0.747093	0.691795
86	(20S)-Protopanaxatriol	1.00493	0.397468	0.672109
87	Forsythin	1.0552	0.7541	0.663509
88	Y320	0.32156	0.405369	0.272971
89	Obeticholic Acid	0.855515	0.770557	0.543248
90	Fluvastatin sodium salt	0.863081	0.869483	0.547047
91	GSK0660	0.871464	1.09675	0.542212
92	JW55	0.873442	0.728002	0.489649
93	Fexaramine	0.923676	1.08336	0.600716
94	Ascomycin	0.235848	0.302713	0.23588
95	JNJ1661010	0.821356	0.352812	0.405658
96	A 769662	0.907256	0.509805	0.423409
97	Avasimibe	0.832187	0.790647	0.510854
98	Ramatroban	0.840602	0.806245	0.554092
99	WIKI4	0.876739	0.657813	0.559895
100	PluriSln 1	0.813538	0.696214	0.655697
101	MK8245	0.881542	0.679005	0.631591
102	Varespladib	0.841512	0.652133	0.573916
103	GSK3787	0.901228	0.503023	0.525221
104	AM281	0.816835	0.325261	0.296594
105	CCT007093	0.840036	0.657643	0.490478
106	Dorsomorphin	0.383065	0.40503	0.309717
107	Atglistatin	0.830084	1.06301	0.562312
108	JNJ42165279	0.771499	0.645521	0.568114
109	Acetovanillone	0.891432	0.665781	0.594016
110	Malotilate	0.828137	0.643911	0.547185
111	PHYTOL	0.850177	0.799124	0.489856
112	4',7-Dimethoxyisoflavone	0.692726	0.426561	0.360139
113	Eupatilin	0.739474	0.617039	0.49552
114	U73122	0.805563	0.669935	0.359932
115	Dorsomorphin dihydrochloride	0.301341	0.362051	0.285956
116	Carbazochrome	0.871024	0.681803	0.55057
117	T0070907	0.830963	0.726392	0.437914
118	Amentoflavone	0.812157	0.714609	0.495658
119	6-Gingerol	0.861511	0.692992	0.483363
120	ETC1002	0.885906	0.40503	0.336862
121	CP 640186	0.835829	0.482933	0.365941
122	Curcumenol	0.863427	0.638655	0.517346
123	Sesamol	0.831465	1.01563	0.547738
124	GW501516	0.856676	0.557615	0.554369
125	Darapladib	0.220213	0.295592	0.232288
126	BIA10-2474	0.933691	0.6128	0.526049
127	XMD8-87	0.654736	0.78768	0.375128
128	XMD16-5	0.55025	0.644165	0.374852
129	alpha-Asarone	0.976013	0.774456	0.541314
130	Embelin	0.982544	0.575162	0.470723
131	Ginsenoside Ro	0.899721	0.725629	0.477976
132	ML348	0.892248	0.462673	0.372849
133	GW 4869	0.765439	0.346115	0.377615
134	WZ4003	0.55857	0.795225	0.299909
135	Olumacostat Glasaretil	0.863489	0.477423	0.27822
136	AZ6102	1.04775	0.551448	0.681538
137	Adelmidrol	1.03557	0.730465	0.650513
138	Dalcetrapib	1.05901	0.838512	0.684405
139	3-Hydroxycoumarin	1.04601	0.741232	0.68192
140	7,8-Dihydroxy-4-methylcoumarin	1.0164	0.880686	0.699822
141	Acetyl shikonin	1.06493	0.877501	0.68071
142	Deoxyrhapontin	0.994782	0.698803	0.693133
143	Silychristin	1.02336	0.684851	0.660069
144	Nootkatone	1.02443	0.705747	0.612989
145	Astragalin	0.984471	0.74894	0.644652
146	Chikusetsusaponin IVa	0.965713	0.681538	0.571516
147	Columbin	1.06319	0.687972	0.641912
148	6-Shogaol	0.978094	0.558647	0.640001
149	histidine	1.02683	0.706002	0.673065
150	Humantenmine	0.977929	0.63019	0.679053
151	Isocurcumenol	0.919914	0.661661	0.568076
152	LICOCHALCONEC	0.884799	0.74945	0.584958
153	Oroxin A	0.941198	0.802709	0.5575
154	Lomitapide	0.694563	0.435629	0.391034
155	SPI 112	0.93801	0.635924	0.610696
156	hnps-PLA Inhibitor	0.973084	0.638663	0.609231
157	TOFA	1.00381	0.695617	0.673129
158	Mitapivat	0.934614	0.63809	0.654335
159	PKM2 inhibitor	0.691043	0.556163	0.51195
160	JZL184	0.900907	0.641466	0.61764
161	KML29	0.855191	0.545778	0.551448
162	FIPI	0.876227	0.454359	0.540236
163	GSK2981278	0.939087	0.603943	0.580562
164	PF04457845	0.986915	0.553997	0.60114
165	Tropifexor	0.971303	0.652169	0.629617
166	ML355	0.975237	0.680391	0.657393
167	PTP1B-IN-2	0.921363	0.643059	0.625794
168	Ac-CoA Synthase Inhibitor1	0.90952	0.66886	0.566037
169	F1063-0967	0.91362	0.637962	0.577313
170	PF06409577	0.914324	0.677397	0.571898
171	LB100	0.616257	0.393964	0.367335
172	Elafibranor	1.06414	0.601522	0.68466
173	PF3845	1.00567	0.374279	0.643823
174	25-Hydroxycholesterol	0.889892	0.483154	0.648601
175	MBX 8025	0.970889	0.647837	0.629617
176	HG-9-91-01	1.10845	0.852273	0.576358
177	PTP Inhibitor I	0.936726	0.640383	0.576867
178	MK3903	0.920411	0.628916	0.599866
179	SR3335	1.03077	0.568203	0.63019
180	Androsterone	1.0812	0.563616	0.657584
181	AZ876	0.94712	0.797103	0.689501
182	ACA	1.02886	0.689884	0.734797
183	ABX-1431	1.00625	0.74034	0.612671
184	A939572	0.973953	0.523417	0.68294
185	AMAROGENTIN	0.993499	0.644269	0.666503
186	LUPENONE	1.08087	0.593559	0.687845
187	5-DEMETHYLNOBILETIN	0.819821	0.784441	0.501475
188	Alliin	1.03565	0.778361	0.703815
189	Gymnemagenin	1.0371	0.784742	0.656992
190	FLAVOKAVAIN A(P)	0.924979	0.762322	0.606115
191	D-ERYTHRO-SPHINGOSINE	0.792425	0.362643	0.167158
192	Vorasidenib	0.913856	0.679929	0.595078
193	1-Ethynylnaphthalene	1.03518	0.923919	0.666477
194	Furafylline	0.923582	0.766763	0.596371
195	4'-Methoxychalcone	0.889073	0.540365	0.582488
196	Lanifibranor	1.07337	0.885934	0.786338
197	L-165041	1.0656	0.833075	0.756847
198	CAY10594	0.689181	0.588611	0.510184
199	3-Guanidinopropionic Acid	0.939854	0.852175	0.659449
200	PTP Inhibitor II	0.89598	0.899688	0.623275
201	PTP1B-IN-1	0.937319	0.862221	0.624655
202	β-Glycerol phosphate disodium salt pentahydrate	0.873965	0.527214	0.559723
203	Cilofexor	0.884882	0.69226	0.567829
204	GSK805	0.887236	0.422358	0.675143
205	ML265	0.960213	0.745249	0.677428
206	ND-630	0.853606	0.675661	0.651602
207	PF 05175157	0.859453	0.732702	0.590551
208	NDI-091143	0.833092	0.806343	0.572744
209	CVT-12012	0.834618	0.889987	0.566967
210	BAPTA	0.899421	0.76534	0.580807
211	RGX-104 free Acid	0.863126	0.487807	0.560801
212	Rosiglitazone HCl	0.947279	0.774438	0.713516
213	Troglitazone	0.983987	0.668633	0.686181
214	Gomisin J	0.781871	0.676092	0.626768
215	tetrahydroxyl diphenylethylene-2-o-gluco	0.881985	0.760813	0.644704
216	Cabozantinib hydrochloride (849217-68-1(free base))	0.712464	0.49906	0.414726
217	RGX-104 HCl	0.840982	0.384244	0.531785
218	TETRAHYDROPIPERINE	0.837904	0.350097	0.561793
219	marmesin	0.866023	0.645566	0.590421
220	Quinidine sulfate	1.01511	0.3983	0.672815
221	10,12-Tricosadiynoic acid	0.910777	0.627199	0.634399
222	DL-Serine	0.770023	0.619524	0.594302
223	Aloe-emodin-8-O-beta-D-glucopyranoside	0.78275	0.703729	0.544245
224	Nepodin	0.796616	0.765987	0.560111
225	SR12813	0.778689	0.647894	0.447753
226	Metformin	0.930412	0.545926	0.54196
227	GSK621	0.903094	0.851787	0.571709
228	SC-43	0.27618	0.127061	0.21562
229	Sakuranetin	0.940966	0.52674	0.644747
230	Esculetin	0.672392	0.710498	0.497249
231	Meglutol	0.89078	0.670099	0.612583
232	(+)-Shikonin	0.529077	0.493628	0.132235
233	FH535	0.794909	0.615558	0.515013
234	SHP099 hydrochloride	1.02046	0.646601	0.628018
235	URB597	1.0238	0.567657	0.70748
236	T0901317	1.22858	0.449865	0.638193
237	Choline Fenofibrate	1.07047	0.662338	0.691656
238	DASA58	1.01058	0.552911	0.631942
239	TMS	0.681317	0.433137	0.544073
240	GW3965 HCl	1.1137	0.477632	0.685577
241	Palmidrol	1.13458	0.938042	0.769586
242	Halobetasol Propionate	1.12529	0.973362	0.592253
243	PF 429242	0.978675	0.725883	0.783875
244	SR1001	1.24074	1.10197	0.952244
245	XL652	1.23905	1.074	0.559491
246	Fatostatin	0.745328	0.59542	0.714713
247	SR18292	0.988102	0.845947	0.803977
248	VAS2870	0.8899	0.739628	0.740791
249	GW0742	0.891965	0.799392	0.668206
250	G007-LK	0.850701	0.667793	0.501739
251	Cravatt Reagent	0.974519	0.772379	0.715908
252	BMS309403	0.993535	0.860768	0.741389
253	SR0987	1.00834	0.844035	0.615669
254	SR 1078	0.630963	0.693073	0.254645
255	CDC25 Phosphatase Inhibitor I	0.97566	0.780984	0.886233
256	LMPTP INHIBITOR 1 hydrochloride (1908414-82-3(free base))	0.421249	0.253515	0.284853
257	IACS10759	0.774856	0.621297	0.558622
258	BMS-687453	0.834103	0.627333	0.709443
259	YKL-06-061	0.766842	0.586097	0.746876
260	ARN-3236	0.934695	0.834174	0.665435
261	GSK1940029	0.950451	0.732935	0.572802
262	1-Aminobenzotriazole	0.937113	0.730485	0.757905
263	O-304	0.975443	0.747218	0.652505
264	7-Methoxyisoflavone	0.859204	0.679507	0.418994
265	TCS 401	0.871917	0.635342	0.647561
266	Olesoxime	0.789254	0.663072	0.68896
267	Imeglimin hydrochloride	0.837662	0.695045	0.646691
268	Fucosterol	0.967646	0.881446	0.693578
269	Nidufexor	0.932169	0.770705	0.672987
270	L-2-Hydroxyglutaric acid disodium	0.999756	0.700603	0.760078
271	NSC 95397	0.87466	0.851385	0.925296
272	APX-115 free base	0.835054	0.624704	0.414647
273	Raphin1 acetate	0.821879	0.587531	0.603173
274	NSC87877	0.850619	0.59536	0.743562
275	ASP4132	0.794741	0.585021	0.561719
276	GLX351322	0.967157	0.839313	0.476312
277	FT113	0.917962	0.823416	0.682549
278	Raphin1	0.719575	0.55759	0.6261
279	KY-226	0.910138	0.732815	0.675649
280	BAR502	0.915544	0.580001	0.364338
281	DG172 (dihydrochloride)	0.964794	0.608329	0.610399
282	GKT136901	1.07025	0.783554	0.626318
283	FGH-10019	0.925731	0.65088	0.550962
284	RP64477	1.06014	0.844632	0.42095
285	J-14	1.07112	0.880371	0.670325
286	FPL 62064	1.00005	0.901945	0.839074
287	ND-646	1.05126	0.737298	0.518092
288	HQNO	1.09079	1.0082	0.703358
289	Mifobate	1.1964	1.0605	0.66913
290	Mitochonic acid 5	1.1907	1.00223	0.768825
291	RSVA 405	0.624362	0.677056	0.610616
292	Vonafexor	1.15832	0.988661	0.744703
293	m-3M3FBS	1.18396	0.979996	0.775073
294	Hesperetin 7-O-glucoside	1.17092	0.986271	0.682006
295	NL-1	1.06395	0.810448	0.655112
296	TNO155	0.996143	0.73156	0.710203
297	4-Nonylphenylboronic acid	1.07948	0.357921	0.731772
298	AM251	0.89915	0.45855	0.5029
299	Rimonabant	0.81675	0.273255	0.216
300	JD5037	0.89345	0.429395	0.45
301	Otenabant	0.915	0.45855	0.39
302	TM3837	0.875	0.55	0.36
303	CB1-IN-1	0.89345	0.395	0.345
