# Supplementary material for: Inhibition of cannabinoid receptor type 1 sensitizes triple-negative breast cancer cells to ferroptosis via regulating fatty acid metabolism
Source: Cell Death Dis. 2022 Sep 21;13(9):808. doi: 10.1038/s41419-022-05242-5 (PMC9492666; doi:10.1038/s41419-022-05242-5)
Supplement: Supplementary file 4 — Supplementary table 2 [file 41419_2022_5242_MOESM4_ESM.xlsx]

## Sheet: S2
HCC1937
Number	Compound name	Relavite cell viability
		DMSO	erastin	RSL3
		1	0.687593	0.586364
		Cpd.	eratin+Cpd.	RSL3+Cpd.
1	GW 9662	1.08354	0.709898	0.80508
2	RPI1	0.786938	0.529885	0.649312
3	GW 4064	1.02894	0.72188	0.873977
4	LXR623	1.1086	0.796585	0.755928
5	Latanoprost	1.42764	0.999578	1.02578
6	Clofibrate	1.14817	0.800945	0.727998
7	Dexibuprofen	1.356	0.900993	1.03029
8	Indometacin	1.28495	0.940933	1.00675
9	Clofibric acid	1.23812	0.922791	0.955995
10	Fluticasone propionate	1.34242	0.966838	0.751287
11	Seratrodast	1.36588	0.850983	0.947684
12	Pioglitazone	1.1702	0.803055	0.919121
13	Rosiglitazone	1.42646	0.998819	1.25648
14	Finasteride	1.16564	0.872585	0.884525
15	Zileuton	1.21315	0.847439	0.895452
16	Cyclandelate	1.2069	0.828481	0.808244
17	Daidzein	1.12902	0.826597	0.865412
18	Naringin	1.24361	0.902427	0.949034
19	Trimetazidine dihydrochloride	1.0897	0.785531	0.782002
20	Repaglinide	1.02118	0.710629	0.597966
21	Fenofibrate	1.16311	0.878182	0.680533
22	Lithocholic acid	1.16378	0.831519	0.843979
23	Aminopar	1.09957	0.773296	0.82204
24	Lovastatin	1.12978	0.804208	0.867142
25	Ciprofibrate	1.15475	0.848452	0.787191
26	Tanshinone I	0.287233	0.225944	0.217661
27	Polydatin	1.06666	0.7803	0.749304
28	Biochanin A	0.813433	0.589317	0.659733
29	Mesalamine	1.17349	0.772396	0.634799
30	Triflusal	1.09814	0.751385	0.716944
31	Simvastatin	1.14342	0.80117	0.787402
32	Niflumic acid	1.09476	0.770737	0.7342
33	Ketoconazole	1.3031	0.884201	0.629609
34	Mevastatin	0.81934	0.599724	0.706691
35	Orlistat	0.97688	0.724636	0.572146
36	Pravastatin sodium	0.91842	0.90919	0.769568
37	Cholesterol	0.9096	0.901346	0.799954
38	Disodium monofluorophosphate	0.953973	0.94615	0.830202
39	Metformin hydrochloride	0.980156	0.942652	0.855145
40	Adenosine 5'-monophosphate monohydrate	1.08682	0.969754	0.932108
41	Magnolol	1.00018	0.990142	0.788654
42	Hyodeoxycholic acid	0.928893	0.767005	0.828548
43	Sophocarpine	0.76215	0.704569	0.621429
44	Caffeic Acid	0.719982	0.776898	0.623289
45	Sodium Danshensu	0.717501	0.746369	0.631419
46	Antrapurol	0.699127	0.734744	0.583188
47	Bezafibrate	0.628388	0.73591	0.594143
48	L(-)-Carnitine	0.737896	0.780926	0.621291
49	Quinacrine dihydrochloride	0.212311	0.164234	0.301171
50	Levamisole hydrochloride	0.814515	0.7681	0.703973
51	Meclofenoxate hydrochloride	0.782361	0.693191	0.612265
52	Fenofibric acid	0.685898	0.676619	0.536403
53	Gemfibrozil	0.735599	0.688421	0.631419
54	Diethylcarbamazine citrate	0.698944	0.728702	0.609991
55	Pyrazinamide	0.654387	0.790749	0.607441
56	Phenformin hydrochloride	0.759669	0.75644	0.653055
57	AICAR (Acadesine)	0.80441	0.850359	0.645544
58	Resveratrol	0.669729	0.634819	0.629628
59	Nateglinide	0.682223	0.666372	0.594212
60	Rosuvastatin	0.632522	0.655984	0.539848
61	Montelukast	0.789068	0.560758	0.588907
62	Adenosine 5'-monophosphate	0.663298	0.642451	0.596624
63	Glipizide	0.678824	0.731988	0.597244
64	Torcetrapib	0.74497	0.659835	0.641961
65	Rosiglitazone maleate	0.841341	0.82414	0.758268
66	Melatonine	0.759761	0.585492	0.612954
67	HTH-01-015	0.35379	0.215222	0.310266
68	Dutasteride	0.798438	0.572983	0.53034
69	SR9243	0.70813	0.537331	0.635554
70	Pirinixic Acid	0.824162	0.602452	0.602756
71	Anacetrapib	0.71989	0.557224	0.622186
72	SW033291	0.850436	0.720187	0.747588
73	ZLN005	0.728434	0.224798	0.529031
74	Adjudin	0.766927	0.557224	0.557143
75	Bavachinin	0.90565	0.379881	0.646371
76	JZL195	0.789802	0.199004	0.673036
77	Ginsenoside Rd	0.833992	0.354864	0.61571
78	Betulin	0.885898	0.524292	0.619155
79	Atorvastatin Calcium	0.657051	0.357302	0.571406
80	Clinofibrate	0.900965	0.544362	0.561484
81	GKT137831	0.903083	0.60997	0.43308
82	Astaxanthin	1.01353	0.674282	0.5625
83	Abietic Acid	1.02253	0.672959	0.585921
84	Ginsenoside Rh1	1.08576	0.678826	0.653828
85	Ginkgolide C	1.14881	0.696997	0.698894
86	(20S)-Protopanaxatriol	1.24085	0.771727	0.762373
87	Forsythin	1.21754	0.718476	0.7306
88	Y320	0.241052	0.106336	0.0965934
89	Obeticholic Acid	0.90055	0.616474	0.512856
90	Fluvastatin sodium salt	0.923944	0.57992	0.503881
91	GSK0660	0.795494	0.529375	0.346728
92	JW55	0.840071	0.518336	0.440869
93	Fexaramine	0.805466	0.500374	0.315923
94	Ascomycin	0.185155	0.0860181	0.100205
95	JNJ1661010	0.806598	0.559279	0.280994
96	A 769662	0.719491	0.520708	0.412489
97	Avasimibe	0.707255	0.508056	0.322229
98	Ramatroban	0.710651	0.493951	0.409686
99	WIKI4	0.661223	0.436675	0.323739
100	PluriSln 1	0.92486	0.518465	0.418418
101	MK8245	0.842066	0.529003	0.42804
102	Varespladib	0.797057	0.547498	0.448496
103	GSK3787	0.749299	0.510541	0.36174
104	AM281	0.645483	0.100059	0.0565977
105	CCT007093	0.766063	0.513672	0.357293
106	Dorsomorphin	0.216203	0.136693	0.122655
107	Atglistatin	0.66133	0.43837	0.320909
108	JNJ42165279	0.747305	0.485639	0.337511
109	Acetovanillone	0.832525	0.508346	0.388503
110	Malotilate	0.686233	0.459285	0.336972
111	PHYTOL	0.684832	0.463497	0.313551
112	4',7-Dimethoxyisoflavone	0.485878	0.312635	0.251159
113	Eupatilin	0.622143	0.431382	0.354355
114	U73122	0.699332	0.470179	0.2431
115	Dorsomorphin dihydrochloride	0.138476	0.0947652	0.110931
116	Carbazochrome	0.793338	0.484348	0.45103
117	T0070907	0.809886	0.47034	0.29738
118	Amentoflavone	0.781749	0.437643	0.318321
119	6-Gingerol	0.645699	0.444357	0.298297
120	ETC1002	0.597995	0.420956	0.287947
121	CP 640186	0.762721	0.514059	0.352091
122	Curcumenol	0.867723	0.550387	0.368882
123	Sesamol	0.804172	0.48898	0.398987
124	GW501516	0.916128	0.528955	0.339478
125	Darapladib	0.0924429	0.0574046	0.090691
126	BIA10-2474	0.64958	0.42704	0.292421
127	XMD8-87	0.666397	0.365133	0.212888
128	XMD16-5	0.384217	0.205056	0.205962
129	alpha-Asarone	0.85484	0.594477	0.451892
130	Embelin	1.07902	0.720357	0.457552
131	Ginsenoside Ro	1.02075	0.702718	0.374865
132	ML348	0.766871	0.637971	0.268057
133	GW 4869	0.772262	0.553679	0.296141
134	WZ4003	0.479787	0.255472	0.121362
135	Olumacostat Glasaretil	0.812096	0.548789	0.280644
136	AZ6102	0.854693	0.505732	0.495787
137	Adelmidrol	1.15992	0.701355	0.658817
138	Dalcetrapib	1.34968	0.736594	0.653763
139	3-Hydroxycoumarin	1.01691	0.609609	0.586771
140	7,8-Dihydroxy-4-methylcoumarin	0.9111	0.489452	0.539441
141	Acetyl shikonin	1.08129	0.616804	0.665119
142	Deoxyrhapontin	0.932238	0.575841	0.532122
143	Silychristin	1.04373	0.584087	0.567242
144	Nootkatone	0.882111	0.577312	0.508982
145	Astragalin	0.936587	0.584192	0.586213
146	Chikusetsusaponin IVa	1.01606	0.591596	0.597176
147	Columbin	0.967629	0.607089	0.563796
148	6-Shogaol	0.936828	0.639229	0.608073
149	histidine	1.05399	0.592069	0.621629
150	Humantenmine	0.92173	0.57269	0.585458
151	Isocurcumenol	0.933204	0.565863	0.61234
152	LICOCHALCONEC	1.06438	0.58041	0.579124
153	Oroxin A	1.01534	0.509986	0.574758
154	Lomitapide	0.292789	0.20056	0.172582
155	SPI 112	0.884769	0.543912	0.516137
156	hnps-PLA Inhibitor	1.04844	0.601364	0.578599
157	TOFA	1.06945	0.559876	0.612603
158	Mitapivat	0.949994	0.595745	0.55769
159	PKM2 inhibitor	0.435077	0.320875	0.277811
160	JZL184	0.911221	0.555833	0.482527
161	KML29	1.06148	0.530047	0.550699
162	FIPI	1.05508	0.542914	0.62455
163	GSK2981278	0.953738	0.50757	0.529824
164	PF04457845	1.14531	0.666957	0.685797
165	Tropifexor	1.05351	0.658082	0.603117
166	ML355	1.0087	0.638914	0.582504
167	PTP1B-IN-2	0.894432	0.624419	0.537505
168	Ac-CoA Synthase Inhibitor1	0.959053	0.597216	0.594452
169	F1063-0967	1.07054	0.715167	0.631607
170	PF06409577	0.958449	0.598581	0.571771
171	LB100	0.568305	0.277916	0.312932
172	Elafibranor	1.57048	0.857749	0.830349
173	PF3845	1.14325	0.663071	0.727187
174	25-Hydroxycholesterol	0.981761	0.744524	0.57164
175	MBX 8025	0.949994	0.639176	0.707559
176	HG-9-91-01	0.914724	0.553469	0.623861
177	PTP Inhibitor I	1.17381	0.717215	0.674474
178	MK3903	0.950356	0.553207	0.538358
179	SR3335	1.09977	0.651517	0.616706
180	Androsterone	1.3283	0.762537	0.91851
181	AZ876	1.14736	0.677828	0.685797
182	ACA	0.998551	0.690432	0.798576
183	ABX-1431	0.998913	0.582984	0.928423
184	A939572	0.990579	0.565863	0.894681
185	AMAROGENTIN	1.12405	0.710966	0.739594
186	LUPENONE	1.03696	0.607614	0.595174
187	5-DEMETHYLNOBILETIN	0.699146	0.572543	0.342561
188	Alliin	1.00466	0.864166	0.553687
189	Gymnemagenin	1.12994	0.918023	0.570556
190	FLAVOKAVAIN A(P)	0.991876	0.859488	0.367762
191	D-ERYTHRO-SPHINGOSINE	0.330505	0.248176	0.0823286
192	Vorasidenib	0.708098	0.607317	0.408875
193	1-Ethynylnaphthalene	0.938939	0.721118	0.537568
194	Furafylline	0.720569	0.672331	0.398836
195	4'-Methoxychalcone	0.730194	0.539653	0.281811
196	Lanifibranor	0.754101	0.672186	0.463933
197	L-165041	0.942665	0.75229	0.556378
198	CAY10594	0.490712	0.392404	0.229418
199	3-Guanidinopropionic Acid	0.733972	0.71406	0.509185
200	PTP Inhibitor II	0.710893	0.764026	0.507503
201	PTP1B-IN-1	0.718189	0.707891	0.432135
202	β-Glycerol phosphate disodium salt pentahydrate	0.636067	0.614147	0.343234
203	Cilofexor	0.661113	0.577035	0.367814
204	GSK805	0.622613	0.539736	0.294696
205	ML265	0.688383	0.609718	0.401578
206	ND-630	0.661527	0.624414	0.420362
207	PF 05175157	0.710065	0.619364	0.40194
208	NDI-091143	0.736921	0.728114	0.450194
209	CVT-12012	0.666649	0.618225	0.354437
210	BAPTA	0.633014	0.596616	0.308435
211	RGX-104 free Acid	0.613144	0.563726	0.333247
212	Rosiglitazone HCl	0.781268	0.618763	0.48621
213	Troglitazone	0.718085	0.64149	0.430841
214	Gomisin J	0.706701	0.630665	0.367736
215	tetrahydroxyl diphenylethylene-2-o-gluco	0.719586	0.660347	0.418784
216	Cabozantinib hydrochloride (849217-68-1(free base))	0.540233	0.520197	0.244424
217	RGX-104 HCl	0.631669	0.601708	0.31837
218	TETRAHYDROPIPERINE	0.608124	0.549009	0.261578
219	marmesin	0.739715	0.645154	0.411798
220	Quinidine sulfate	0.803364	0.699633	0.438965
221	10,12-Tricosadiynoic acid	0.711565	0.647638	0.399767
222	DL-Serine	0.683312	0.666722	0.39925
223	Aloe-emodin-8-O-beta-D-glucopyranoside	0.543803	0.493164	0.368124
224	Nepodin	0.750323	0.700067	0.403855
225	SR12813	0.631358	0.534003	0.273868
226	Metformin	0.646313	0.629713	0.335006
227	GSK621	0.83467	0.659809	0.39542
228	SC-43	0.100336	0.0712859	0.0958862
229	Sakuranetin	0.626908	0.648052	0.362432
230	Esculetin	0.673014	0.647783	0.300647
231	Meglutol	0.747684	0.707995	0.442743
232	(+)-Shikonin	0.200103	0.159048	0.0766106
233	FH535	0.578836	0.585211	0.264114
234	SHP099 hydrochloride	0.767969	0.728549	0.39718
235	URB597	0.822303	0.75556	0.407089
236	T0901317	0.956843	0.835229	0.359845
237	Choline Fenofibrate	0.928176	0.847524	0.469185
238	DASA58	0.881397	0.816704	0.382329
239	TMS	0.262665	0.240124	0.165589
240	GW3965 HCl	0.780492	0.854644	0.418473
241	Palmidrol	1.3861	0.909601	0.654974
242	Halobetasol Propionate	1.11603	0.707509	0.393338
243	PF 429242	1.45	0.872261	0.665931
244	SR1001	1.29262	0.956254	0.484238
245	XL652	1.25066	0.866589	0.493025
246	Fatostatin	0.732516	0.534368	0.269432
247	SR18292	0.993592	0.730659	0.357331
248	VAS2870	1.07031	0.728036	0.603214
249	GW0742	1.20722	0.849018	0.589792
250	G007-LK	1.07185	0.735278	0.50843
251	Cravatt Reagent	1.25738	0.885785	0.549821
252	BMS309403	1.18276	0.840445	0.502589
253	SR0987	1.05157	0.768665	0.489382
254	SR 1078	0.539528	0.366253	0.263833
255	CDC25 Phosphatase Inhibitor I	0.966233	0.663147	0.453965
256	LMPTP INHIBITOR 1 hydrochloride (1908414-82-3(free base))	0.560725	0.273577	0.171191
257	IACS10759	0.930433	0.646907	0.417396
258	BMS-687453	1.08004	0.734207	0.538033
259	YKL-06-061	0.817487	0.560401	0.333809
260	ARN-3236	0.992606	0.674621	0.402768
261	GSK1940029	0.975168	0.684062	0.406144
262	1-Aminobenzotriazole	1.07142	0.759741	0.527719
263	O-304	0.960441	0.714548	0.45951
264	7-Methoxyisoflavone	0.594122	0.443447	0.396392
265	TCS 401	1.01319	0.755344	0.540685
266	Olesoxime	0.978126	0.673309	0.454366
267	Imeglimin hydrochloride	0.912379	0.690289	0.504036
268	Fucosterol	1.0032	0.685245	0.475585
269	Nidufexor	0.936841	0.637761	0.488096
270	L-2-Hydroxyglutaric acid disodium	1.04153	0.747122	0.554375
271	NSC 95397	0.776881	0.575349	0.387605
272	APX-115 free base	0.837821	0.614943	0.411555
273	Raphin1 acetate	1.00832	0.717874	0.379969
274	NSC87877	0.987368	0.741413	0.511028
275	ASP4132	0.849282	0.569381	0.351143
276	GLX351322	0.856553	0.647424	0.383881
277	FT113	0.831228	0.588356	0.398187
278	Raphin1	0.818411	0.556041	0.289284
279	KY-226	0.937581	0.70507	0.40258
280	BAR502	0.848419	0.655757	0.399232
281	DG172 (dihydrochloride)	0.933391	0.672459	0.372897
282	GKT136901	0.972888	0.719888	0.451982
283	FGH-10019	0.669419	0.393728	0.322209
284	RP64477	1.02231	0.739454	0.40826
285	J-14	0.910654	0.649457	0.437194
286	FPL 62064	0.867644	0.685818	0.424736
287	ND-646	0.880707	0.643027	0.349642
288	HQNO	1.06162	0.879873	0.614627
289	Mifobate	1.1774	0.875457	0.631585
290	Mitochonic acid 5	1.25732	0.930793	0.636086
291	RSVA 405	0.399901	0.253937	0.264958
292	Vonafexor	1.1586	0.845655	0.513654
293	m-3M3FBS	1.12354	0.92198	0.503929
294	Hesperetin 7-O-glucoside	1.41709	0.882183	0.543418
295	NL-1	1.17962	0.812694	0.547303
296	TNO155	0.895865	0.553159	0.377772
297	4-Nonylphenylboronic acid	1.00795	0.900326	0.545909
298	AM251	0.721508	0.401575	0.415541
299	Rimonabant	0.935711	0.58135	0.64935
300	JD5037	0.86986	0.48295	0.551036
301	Otenabant	0.906054	0.4405	0.658621
302	TM3837	0.895865	0.253135	0.491675
303	CB1-IN-1	1.00795	0.49617	0.750136
