# Supplementary material for: Inhibition of cannabinoid receptor type 1 sensitizes triple-negative breast cancer cells to ferroptosis via regulating fatty acid metabolism
Source: Cell Death Dis. 2022 Sep 21;13(9):808. doi: 10.1038/s41419-022-05242-5 (PMC9492666; doi:10.1038/s41419-022-05242-5)
Supplement: Supplementary file 5 — Supplementary table 3 [file 41419_2022_5242_MOESM5_ESM.xlsx]

## Sheet: S3
		MDA-MB-231		HCC1937
Index	MOLENAME	Synergy Index (SI)=Fa(comb)-Fa(Cpd.)/Fa(erastin)	Synergy Index (SI)=Fa(comb)-Fa(Cpd.)/Fa(RSL3)	Synergy Index (SI)=Fa(comb)-Fa(Cpd.)/Fa(erastin)	Synergy Index (SI)=Fa(comb)-Fa(Cpd.)/Fa(RSL3)
1	GW 9662	1.16077	0.881552	1.196	0.673195
2	RPI1	0.433322	0.637937	0.822814	0.332721
3	GW 4064	0.749011	0.739314	0.982894	0.374643
4	LXR623	1.11783	0.655873	0.99874	0.852611
5	Latanoprost	0.788406	0.777525	1.37022	0.971542
6	Clofibrate	0.896594	0.771406	1.11146	1.01581
7	Dexibuprofen	0.95541	0.822104	1.45647	0.787434
8	Indometacin	0.737815	0.63581	1.1012	0.672583
9	Clofibric acid	0.847892	0.608499	1.00936	0.682069
10	Fluticasone propionate	0.972609	0.678023	1.20221	1.42911
11	Seratrodast	0.879592	0.635495	1.64815	1.01102
12	Pioglitazone	1.05907	0.587759	1.1752	0.606997
13	Rosiglitazone	0.99085	0.887633	1.36887	0.410955
14	Finasteride	1.04768	0.794162	0.938057	0.679621
15	Zileuton	1.13233	0.749985	1.17061	0.768054
16	Cyclandelate	0.795155	0.512074	1.21131	0.96379
17	Daidzein	0.889136	0.701779	0.968038	0.637291
18	Naringin	0.942384	0.640882	1.0921	0.712158
19	Trimetazidine dihydrochloride	0.992345	0.59497	0.97362	0.74388
20	Repaglinide	1.35319	0.775379	0.994058	1.02315
21	Fenofibrate	1.12275	0.958926	0.912037	1.16667
22	Lithocholic acid	1.0989	0.93613	1.06356	0.773154
23	Aminopar	0.899388	0.684158	1.04439	0.670951
24	Lovastatin	0.318857	0.455972	1.04214	0.634945
25	Ciprofibrate	1.12169	0.633726	0.980463	0.888617
26	Tanshinone I	0.414884	0.564528	0.196183	0.168197
27	Polydatin	0.982192	0.721208	0.916629	0.767238
28	Biochanin A	0.616738	0.800531	0.717385	0.371583
29	Mesalamine	1.19591	0.885076	1.28388	1.30233
30	Triflusal	1.21254	1.34442	1.10993	0.921563
31	Simvastatin	1.13822	1.1786	1.09553	0.860703
32	Niflumic acid	1.05964	0.991109	1.03718	0.871685
33	Ketoconazole	1.0735	1.12437	1.34087	1.62821
34	Mevastatin	0.413546	0.490503	0.70298	0.272338
35	Orlistat	1.05183	1.76272	0.807419	0.978478
36	Pravastatin sodium	-0.343825	0.843619	0.0309405	0.388107
37	Cholesterol	0.256308	0.95015	0.0276712	0.285885
38	Disodium monofluorophosphate	-0.524967	0.834309	0.026226	0.322714
39	Metformin hydrochloride	-0.340239	0.812012	0.125729	0.325948
40	Adenosine 5'-monophosphate monohydrate	-0.180876	0.950751	0.392443	0.403377
41	Magnolol	-0.216069	0.706081	0.033665	0.55153
42	Hyodeoxycholic acid	0.573838	0.959535	0.542715	0.261632
43	Sophocarpine	0.209296	0.951351	0.193035	0.366908
44	Caffeic Acid	-0.436919	1.05345	-0.190808	0.252111
45	Sodium Danshensu	-0.627357	0.641141	-0.096778	0.224445
46	Antrapurol	-0.392829	0.637387	-0.119403	0.302294
47	Bezafibrate	-0.476892	0.718393	-0.36046	0.0892868
48	L(-)-Carnitine	-0.140505	0.831081	-0.144255	0.30403
49	Quinacrine dihydrochloride	0.026826	0.0543544	0.16117	-0.231691
50	Levamisole hydrochloride	0.450996	0.841141	0.155603	0.288221
51	Meclofenoxate hydrochloride	0.511554	0.844895	0.298934	0.4435
52	Fenofibric acid	-0.303054	0.721922	0.0311064	0.389784
53	Gemfibrozil	-0.65923	0.610811	0.158162	0.271633
54	Diethylcarbamazine citrate	-0.213413	0.647823	-0.0997631	0.23193
55	Pyrazinamide	-0.442497	0.667868	-0.457143	0.122403
56	Phenformin hydrochloride	-0.544622	0.763589	0.0108268	0.277981
57	AICAR (Acadesine)	-0.339442	0.722823	-0.154039	0.414216
58	Resveratrol	-0.407703	0.57973	0.117034	0.104557
59	Nateglinide	0.562151	0.898123	0.0531391	0.229475
60	Rosuvastatin	0.37583	0.80961	-0.0786543	0.241631
61	Montelukast	0.119256	0.878979	0.765387	0.521888
62	Adenosine 5'-monophosphate	0.388446	0.763739	0.0698887	0.173843
63	Glipizide	-0.107703	0.782808	-0.178228	0.212707
64	Torcetrapib	-0.175963	0.759985	0.285406	0.268579
65	Rosiglitazone maleate	-0.435724	0.808934	0.0576641	0.2166
66	Melatonine	0.375299	0.748048	0.584222	0.382777
67	HTH-01-015	0.28911	0.476952	0.464534	0.11348
68	Dutasteride	0.754449	0.82545	0.755816	0.699024
69	SR9243	0.355644	0.911261	0.572589	0.189233
70	Pirinixic Acid	0.581939	0.905105	0.74326	0.57728
71	Anacetrapib	0.993493	0.89527	0.545321	0.254746
72	SW033291	0.382072	0.690165	0.43665	0.26816
73	ZLN005	1.32271	0.502252	1.68839	0.519911
74	Adjudin	0.194024	0.722447	0.703009	0.546979
75	Bavachinin	2.15564	0.974474	1.76259	0.676029
76	JZL195	1.9571	0.727402	1.9806	0.304449
77	Ginsenoside Rd	2.41155	0.982508	1.60623	0.569136
78	Betulin	2.4425	1.06937	1.21225	0.695491
79	Atorvastatin Calcium	0.96587	0.431607	1.00488	0.223307
80	Clinofibrate	2.16693	0.928153	1.19548	0.885143
81	GKT137831	-0.904542	0.981667	0.853507	1.09748
82	Astaxanthin	-1.52309	1.10654	0.987845	1.05318
83	Abietic Acid	0.106023	0.924078	1.01791	1.01951
84	Ginsenoside Rh1	1.83686	0.962942	1.2836	1.0912
85	Ginkgolide C	1.64874	1.05296	1.42517	1.13663
86	(20S)-Protopanaxatriol	3.0062	0.902147	1.47977	1.20879
87	Forsythin	1.49008	1.06173	1.5742	1.23016
88	Y320	-0.297194	0.120833	0.392275	0.337319
89	Obeticholic Acid	0.301269	0.776558	0.827192	0.905286
90	Fluvastatin sodium salt	-0.022701	0.785927	1.00175	0.980868
91	GSK0660	-0.798887	0.818798	0.774905	1.04789
92	JW55	0.515743	0.954434	0.936851	0.932159
93	Fexaramine	-0.566244	0.803151	0.888388	1.14311
94	Ascomycin	-0.237108	-7.80774e-05	0.288674	0.198364
95	JNJ1661010	1.6615	1.03378	0.720159	1.22731
96	A 769662	1.4094	1.20325	0.57883	0.716866
97	Avasimibe	0.147306	0.799107	0.580043	0.899056
98	Ramatroban	0.121833	0.712503	0.631004	0.702769
99	WIKI4	0.77633	0.787942	0.653853	0.788043
100	PluriSln 1	0.416043	0.392526	1.18337	1.18257
101	MK8245	0.718214	0.62159	0.911596	0.966772
102	Varespladib	0.671554	0.665469	0.726683	0.813908
103	GSK3787	1.41207	0.935071	0.695233	0.904972
104	AM281	1.74316	1.29376	1.58821	1.37508
105	CCT007093	0.646782	0.869298	0.73493	0.9545
106	Dorsomorphin	-0.0778891	0.182404	0.231523	0.218439
107	Atglistatin	-0.825985	0.665907	0.649233	0.794902
108	JNJ42165279	0.446727	0.505786	0.761936	0.956891
109	Acetovanillone	0.800178	0.739627	0.943966	1.03682
110	Malotilate	0.653284	0.698684	0.660844	0.815544
111	PHYTOL	0.18104	0.896063	0.644497	0.86696
112	4',7-Dimethoxyisoflavone	0.943843	0.82709	0.504461	0.548081
113	Eupatilin	0.434168	0.606677	0.555473	0.625299
114	U73122	0.480951	1.10822	0.667264	1.06532
115	Dorsomorphin dihydrochloride	-0.215286	0.0382579	0.127279	0.0643172
116	Carbazochrome	0.670998	0.796921	0.899737	0.799308
117	T0070907	0.370819	0.977451	0.988713	1.19673
118	Amentoflavone	0.345914	0.787083	1.00199	1.08213
119	6-Gingerol	0.597584	0.940396	0.58628	0.811202
120	ETC1002	1.70523	1.36539	0.515513	0.723977
121	CP 640186	1.2514	1.16854	0.724071	0.958842
122	Curcumenol	0.797061	0.860647	0.924042	1.16482
123	Sesamol	-0.653051	0.705586	0.917799	0.94613
124	GW501516	1.0605	0.751792	1.1274	1.34651
125	Darapladib	-0.267301	-0.0300286	0.102027	0.00409062
126	BIA10-2474	1.13791	1.01374	0.648005	0.833984
127	XMD8-87	-0.471432	0.695342	0.877242	1.05897
128	XMD16-5	-0.333033	0.436187	0.521696	0.416237
129	alpha-Asarone	0.714741	1.08103	0.758144	0.940906
130	Embelin	1.44461	1.27282	1.04438	1.45116
131	Ginsenoside Ro	0.617346	1.04881	0.926075	1.50818
132	ML348	1.52331	1.29167	0.375343	1.16476
133	GW 4869	1.48696	0.964459	0.636484	1.11177
134	WZ4003	-0.839201	0.643249	0.653174	0.836941
135	Olumacostat Glasaretil	1.36903	1.45547	0.766715	1.24097
136	AZ6102	2.45607	0.992652	1.10073	0.906711
137	Adelmidrol	1.50991	1.04375	1.44647	1.26595
138	Dalcetrapib	1.09119	1.01541	1.93387	1.75811
139	3-Hydroxycoumarin	1.50827	0.986902	1.28476	1.08667
140	7,8-Dihydroxy-4-methylcoumarin	0.671611	0.858121	1.33001	0.938931
141	Acetyl shikonin	0.92755	1.04148	1.46514	1.05138
142	Deoxyrhapontin	1.46474	0.817661	1.12419	1.01082
143	Silychristin	1.67519	0.984735	1.44985	1.20375
144	Nootkatone	1.57711	1.11527	0.961436	0.942645
145	Astragalin	1.1656	0.921126	1.11157	0.885155
146	Chikusetsusaponin IVa	1.40632	1.06852	1.33891	1.05825
147	Columbin	1.85688	1.14193	1.13726	1.02021
148	6-Shogaol	2.07576	0.916446	0.938725	0.83054
149	histidine	1.58773	0.958935	1.45705	1.09229
150	Humantenmine	1.72089	0.81014	1.10098	0.849529
151	Isocurcumenol	1.27804	0.953703	1.15871	0.810606
152	LICOCHALCONEC	0.669814	0.812756	1.5266	1.22591
153	Oroxin A	0.685357	1.04006	1.59405	1.11305
154	Lomitapide	1.28141	0.822755	0.290921	0.303682
155	SPI 112	1.49496	0.887227	1.07517	0.931282
156	hnps-PLA Inhibitor	1.65498	0.986271	1.41021	1.18696
157	TOFA	1.52518	0.896354	1.60737	1.15415
158	Mitapivat	1.46744	0.759733	1.11742	0.991084
159	PKM2 inhibitor	0.667497	0.485456	0.36023	0.397303
160	JZL184	1.28392	0.767832	1.12101	1.08302
161	KML29	1.53122	0.823333	1.67631	1.2904
162	FIPI	2.08774	0.910747	1.61553	1.08765
163	GSK2981278	1.65856	0.971826	1.40736	1.07094
164	PF04457845	2.14242	1.04569	1.50887	1.16087
165	Tropifexor	1.57933	0.926185	1.2473	1.13783
166	ML355	1.45913	0.861557	1.16642	1.0767
167	PTP1B-IN-2	1.37727	0.801178	0.851707	0.901712
168	Ac-CoA Synthase Inhibitor1	1.19098	0.931055	1.14135	0.921099
169	F1063-0967	1.36417	0.911602	1.12096	1.10888
170	PF06409577	1.1725	0.928188	1.13514	0.976872
171	LB100	1.10008	0.674737	0.915981	0.645156
172	Elafibranor	2.28942	1.02864	2.24818	1.86981
173	PF3845	3.12464	0.98084	1.51465	1.05112
174	25-Hydroxycholesterol	2.01286	0.654049	0.748323	1.0361
175	MBX 8025	1.59872	0.925063	0.98042	0.612469
176	HG-9-91-01	1.26778	1.44231	1.13951	0.734813
177	PTP Inhibitor I	1.46654	0.975444	1.44026	1.26149
178	MK3903	1.44255	0.868879	1.25274	1.04084
179	SR3335	2.28914	1.08582	1.41393	1.22038
180	Androsterone	2.56144	1.14828	1.7846	1.03526
181	AZ876	0.742406	0.698309	1.48106	1.16606
182	ACA	1.67754	0.797102	0.971905	0.505199
183	ABX-1431	1.31595	1.06686	1.31198	0.17808
184	A939572	2.22961	0.788831	1.33969	0.242268
185	AMAROGENTIN	1.72827	0.886364	1.303	0.971256
186	LUPENONE	2.41162	1.06535	1.3543	1.1161
187	5-DEMETHYLNOBILETIN	0.126879	0.773995	0.596703	0.835374
188	Alliin	0.922661	0.806784	0.662163	1.05649
189	Gymnemagenin	0.904972	0.924148	0.998781	1.31046
190	FLAVOKAVAIN A(P)	0.583308	0.775253	0.62397	1.46212
191	D-ERYTHRO-SPHINGOSINE	1.54125	1.52021	0.38803	0.581404
192	Vorasidenib	0.838889	0.775043	0.475001	0.700994
193	1-Ethynylnaphthalene	0.399004	0.896432	1.02663	0.940296
194	Furafylline	0.562372	0.795547	0.227355	0.753728
195	4'-Methoxychalcone	1.25051	0.745398	0.898054	1.05043
196	Lanifibranor	0.67215	0.697849	0.386079	0.679779
197	L-165041	0.83388	0.750681	0.897273	0.904958
198	CAY10594	0.360659	0.435196	0.463343	0.612135
199	3-Guanidinopropionic Acid	0.314429	0.681748	0.0938491	0.526609
200	PTP Inhibitor II	-0.013297	0.663026	-0.250427	0.476482
201	PTP1B-IN-1	0.269312	0.760179	0.0485342	0.670142
202	β-Glycerol phosphate disodium salt pentahydrate	1.24349	0.764015	0.103312	0.686023
203	Cilofexor	0.690766	0.77085	0.396273	0.687114
204	GSK805	1.66711	0.515661	0.390615	0.768214
205	ML265	0.770889	0.687534	0.370762	0.6719
206	ND-630	0.638135	0.491132	0.174918	0.564978
207	PF 05175157	0.454543	0.65378	0.427491	0.721845
208	NDI-091143	0.0959243	0.632983	0.0415102	0.671718
209	CVT-12012	-0.198559	0.65074	0.228233	0.731422
210	BAPTA	0.480828	0.774645	0.171553	0.760395
211	RGX-104 free Acid	1.34594	0.735041	0.232915	0.655716
212	Rosiglitazone HCl	0.619828	0.568347	0.765914	0.691235
213	Troglitazone	1.1309	0.724056	0.361007	0.67293
214	Gomisin J	0.379337	0.377102	0.358373	0.794096
215	tetrahydroxyl diphenylethylene-2-o-gluco	0.434535	0.5769	0.279206	0.704691
216	Cabozantinib hydrochloride (849217-68-1(free base))	0.765292	0.723888	0.0944344	0.692993
217	RGX-104 HCl	1.63792	0.751751	0.141213	0.733968
218	TETRAHYDROPIPERINE	1.74934	0.671307	0.278621	0.811856
219	marmesin	0.790587	0.67007	0.445686	0.768214
220	Quinidine sulfate	2.21195	0.832215	0.488903	0.853679
221	10,12-Tricosadiynoic acid	1.01695	0.671957	0.301302	0.730452
222	DL-Serine	0.539706	0.42723	0.0781913	0.665475
223	Aloe-emodin-8-O-beta-D-glucopyranoside	0.283382	0.579878	0.238671	0.411565
224	Nepodin	0.10984	0.575014	0.236866	0.811674
225	SR12813	0.469046	0.804604	0.458856	0.837495
226	Metformin	1.37881	0.944442	0.0782401	0.729301
227	GSK621	0.183994	0.805694	0.824155	1.02903
228	SC-43	0.534758	0.147239	0.13692	0.0104255
229	Sakuranetin	1.48547	0.720198	-0.0996537	0.61959
230	Esculetin	-0.13665	0.425825	0.118921	0.872348
231	Meglutol	0.791391	0.676381	0.187064	0.71439
232	(+)-Shikonin	0.127126	0.964841	0.193503	0.289308
233	FH535	0.643175	0.680511	-0.0300473	0.737301
234	SHP099 hydrochloride	1.34071	0.954149	0.185796	0.868651
235	URB597	1.63578	0.769068	0.31457	0.972724
236	T0901317	2.79257	1.43541	0.573192	1.39859
237	Choline Fenofibrate	1.4636	0.921003	0.380128	1.07528
238	DASA58	1.64126	0.920584	0.304912	1.16917
239	TMS	0.890006	0.333683	0.106239	0.227422
240	GW3965 HCl	2.281	1.04088	-0.349495	0.848103
241	Palmidrol	0.912034	0.939975	1.91565	2.08552
242	Halobetasol Propionate	0.705015	1.37274	1.64235	2.06146
243	PF 429242	1.17311	0.501679	2.32265	2.23653
244	SR1001	0.64395	0.742969	1.3523	2.30591
245	XL652	0.765928	1.7501	1.54408	2.16115
246	Fatostatin	0.695661	0.0788443	0.796606	1.32094
247	SR18292	0.659683	0.474185	1.05706	1.81492
248	VAS2870	0.69735	0.384007	1.37602	1.33237
249	GW0742	0.429594	0.576256	1.44008	1.7612
250	G007-LK	0.848801	0.898699	1.35309	1.60714
251	Cravatt Reagent	0.938053	0.666014	1.4939	2.01829
252	BMS309403	0.616116	0.649363	1.3762	1.94017
253	SR0987	0.762474	1.01126	1.13737	1.60364
254	SR 1078	-0.288228	0.969148	0.69661	0.786416
255	CDC25 Phosphatase Inhibitor I	0.903411	0.230306	1.21849	1.46124
256	LMPTP INHIBITOR 1 hydrochloride (1908414-82-3(free base))	0.778383	0.351266	1.15441	1.11114
257	IACS10759	0.712604	0.556877	1.13985	1.46343
258	BMS-687453	0.959534	0.321044	1.39035	1.54607
259	YKL-06-061	0.838767	0.0514202	1.03355	1.37968
260	ARN-3236	0.46648	0.693438	1.27838	1.6825
261	GSK1940029	1.0094	0.972576	1.17032	1.62313
262	1-Aminobenzotriazole	0.958879	0.461522	1.25301	1.55088
263	O-304	1.0591	0.831678	0.988556	1.4289
264	7-Methoxyisoflavone	0.833901	1.13369	0.605752	0.56402
265	TCS 401	1.09785	0.577795	1.0366	1.3478
266	Olesoxime	0.585558	0.25829	1.22544	1.49401
267	Imeglimin hydrochloride	0.661826	0.491815	0.892862	1.16479
268	Fucosterol	0.40002	0.705821	1.27828	1.50502
269	Nidufexor	0.749288	0.667483	1.20238	1.28004
270	L-2-Hydroxyglutaric acid disodium	1.38825	0.617252	1.1836	1.3896
271	NSC 95397	0.10801	-0.130404	0.810214	1.1104
272	APX-115 free base	0.976149	1.08269	0.89603	1.21592
273	Raphin1 acetate	1.08751	0.563243	1.16766	1.79235
274	NSC87877	1.18455	0.27571	0.988808	1.35875
275	ASP4132	0.973224	0.600112	1.12528	1.42093
276	GLX351322	0.593273	1.2641	0.840754	1.34829
277	FT113	0.438746	0.606268	0.976412	1.23524
278	Raphin1	0.751708	0.24073	1.0548	1.50933
279	KY-226	0.822883	0.60389	0.934756	1.52608
280	BAR502	1.55712	1.41955	0.774555	1.2813
281	DG172 (dihydrochloride)	1.65421	0.912691	1.04901	1.5988
282	GKT136901	1.33043	1.14328	1.01713	1.48587
283	FGH-10019	1.27547	0.96516	1.10835	0.990409
284	RP64477	1.0001	1.64615	1.13714	1.75155
285	J-14	0.885183	1.03218	1.05008	1.35054
286	FPL 62064	0.455286	0.41458	0.730992	1.26339
287	ND-646	1.45698	1.37309	0.955539	1.51485
288	HQNO	0.383229	0.997761	0.730664	1.27503
289	Mifobate	0.630689	1.35791	1.21388	1.55692
290	Mitochonic acid 5	0.874619	1.08647	1.31271	1.77205
291	RSVA 405	-0.244535	0.0353995	0.586817	0.384924
292	Vonafexor	0.787308	1.0652	1.25814	1.83971
293	m-3M3FBS	0.946524	1.05303	0.810341	1.76744
294	Hesperetin 7-O-glucoside	0.856894	1.25913	2.15048	2.49214
295	NL-1	1.17639	1.05289	1.47513	1.80366
296	TNO155	1.22782	0.736393	1.37777	1.47785
297	4-Nonylphenylboronic acid	3.34849	0.895481	0.432671	1.31796
298	AM251	2.04465	1.02048	1.61444	1.18532
299	Rimonabant	2.52214	1.54714	2.33718	1.85226
300	JD5037	2.15349	1.14204	1.94159	1.57182
301	Otenabant	2.1182	1.35206	1.77093	1.8787
302	TM3837	1.50819	1.3263	1.01767	1.40249
303	CB1-IN-1	2.31311	1.41245	1.99474	2.13975
