# Supplementary material for: Inhibition of cannabinoid receptor type 1 sensitizes triple-negative breast cancer cells to ferroptosis via regulating fatty acid metabolism
Source: Cell Death Dis. 2022 Sep 21;13(9):808. doi: 10.1038/s41419-022-05242-5 (PMC9492666; doi:10.1038/s41419-022-05242-5)
Supplement: Supplementary file 6 — Supplementary table 4 [file 41419_2022_5242_MOESM6_ESM.xlsx]

## Sheet: S4
	log2(FC)	-log 10(P value)
FA 14:0	0.333424	0.304906
FA 15:0	0.321928	0.56394
FA 16:0	0.20021	0.505202
FA16_1 n-5	-0.27179	0.4685
FA16_1 n-7	-0.0152565	0.0147817
FA16_1 n-9	-0.14414	0.175589
FA16_1 n-10	-1.60455	2.14796
FA 17:0	0.0207586	0.0828023
FA17_1 n-8	-0.143564	0.324146
FA17_1 n-9	-0.744847	1.72253
FA 18:0	0.106451	0.278686
FA18_1 n-7	-0.771002	2.92231
FA18_1 n-9	-0.468099	2.24674
FA18_1 n-10	-1.16192	3.63471
FA18_2 n-6	-0.152796	0.369644
FA18_2 n-9	-0.741349	2.5187
FA18_2 n-7	-0.835122	2.30252
FA19_1 n-8	-0.691878	2.61738
FA 20:0	0.0465426	0.0722996
FA20_1 n-7	-1.00992	2.33182
FA20_1 n-9	-0.906556	2.60124
FA20_2 n-6	-0.426578	1.11489
FA20_2 n-9	-2.42756	3.2908
FA20_2 n-7	-2.13928	3.71706
FA20_3 n-6	-1.28243	3.11961
FA20_3 n-9	-3.45065	4.23139
FA20_4 n-6	-1.35184	2.52859
FA20_5 n-3	-1.39855	1.80135
FA22_1 n-9	0.252766	0.710122
FA22_4 n-6	2.0859	3.08327
FA22_5 n-3	1.06059	0.598062
FA22_5 n-6	1.00186	0.988005
FA22_6 n-6	0.0816288	0.169439
